# Supplementary material for: Discovery of Novel Lin28 Inhibitors to Suppress Cancer Cell Stemness
Source: Cancers (Basel). 2022 Nov 19;14(22):5687. doi: 10.3390/cancers14225687 (PMC9688808; doi:10.3390/cancers14225687)
Supplement: Supplementary file 1 [file cancers-14-05687-s001.zip]

Archive with 1 entries (1 files):
- cancers-1948087-supplementary.pdf
